# Supplementary material for: COVID-19 Vaccine Coverage and Sociodemographic, Behavioural and Housing Factors Associated with Vaccination among People Experiencing Homelessness in Toronto, Canada: A Cross-Sectional Study
Source: Vaccines (Basel). 2022 Aug 3;10(8):1245. doi: 10.3390/vaccines10081245 (PMC9412474; doi:10.3390/vaccines10081245)
Supplement: Supplementary file 1 [file vaccines-10-01245-s001.zip]

Archive with 1 entries (1 files):
- vaccines-1809922-supplementary.pdf
